# Supplementary material for: Asparagine Metabolism in Tumors Is Linked to Poor Survival in Females with Colorectal Cancer: A Cohort Study
Source: Metabolites. 2022 Feb 9;12(2):164. doi: 10.3390/metabo12020164 (PMC8875032; doi:10.3390/metabo12020164)
Supplement: Supplementary file 1 [file metabolites-12-00164-s001.zip]

Archive with 1 entries (1 files):
- metabolites-1566669-supplementary.pdf
